# Supplementary material for: Enhancement of Tumor Cell Immunogenicity and Antitumor Properties Derived from Platinum-Conjugated Iron Nanoparticles
Source: Cancers (Basel). 2023 Jun 15;15(12):3204. doi: 10.3390/cancers15123204 (PMC10296818; doi:10.3390/cancers15123204)
Supplement: Supplementary file 1 [file cancers-15-03204-s001.zip]

Archive with 3 entries (3 files):
- HernandezAP_Cancers_SuppFile1 new.pdf
- HernandezAP_Cancers_SuppFile2.xlsx
- HernandezAP_Cancers_SuppFile3.pdf
